# Supplementary material for: Epidemiology of Craniomaxillofacial Trauma in Chile: A Systematic Review and 24-Year Nationwide Interrupted Time-Series Analysis
Source: Craniomaxillofac Trauma Reconstr. 2026 Jul 3;19(3):32. doi: 10.3390/cmtr19030032 (PMC13398010; doi:10.3390/cmtr19030032)
Supplement: Supplementary file 1 [file cmtr-19-00032-s001.zip]

Archive with 3 entries (3 files):
- Supplementary File S1.pdf
- Supplementary-File S2.pdf
- Supplementary-File S3.pdf
